# Supplementary material for: Resistance against two lytic phage variants attenuates virulence and antibiotic resistance in Pseudomonas aeruginosa
Source: Front Cell Infect Microbiol. 2024 Jan 17;13:1280265. doi: 10.3389/fcimb.2023.1280265 (PMC10828002; doi:10.3389/fcimb.2023.1280265)
Supplement: Supplementary Table S1 — Antibiotic susceptibility profile of the P. aeruginosa extensively-drug resistant (XDR) strains RME-58 and RME 75. Minimum inhibitory concentrations (MIC) are expressed in μg/mL. [file Table_1.xlsx]

## Sheet: Antibiotic sensitivity testing
		XDR P. aeruginosa strains
	Antibiotic	RME 58	RME 75
	Ceftazidime (CAZ)	>=64	>=64
	Ceftriaxone (CRO)	>=64	>=64
	Cefepime (FEP)	>=64	>=64
	Imipenem (IPM)	>=16	>=16
	Meropenem (MEM)	8	>=16
	Amikacin (AMK)	>=64	32
	Gentamicin (GEN)	>=16	>=16
	Ciprofloxacin (CIP)	>=4	>=4
	Tobramycin (TOB)	6	8
	Colistin (CST)	<2	<2
	Tazobactam/Piperacilline (TZP)	>128	>128
			Sensitive
			Intermediate
			Resistant
